# Supplementary material for: Preclinical Development of Antisense Oligonucleotides to Rescue Aberrant Splicing Caused by an Ultrarare ABCA4 Variant in a Child with Early-Onset Stargardt Disease
Source: Cells. 2024 Mar 29;13(7):601. doi: 10.3390/cells13070601 (PMC11011354; doi:10.3390/cells13070601)
Supplement: Supplementary file 1 [file cells-13-00601-s001.zip]

Archive with 1 entries (1 files):
- cells-2812222-supplementary.pdf
